# Supplementary material for: Entropy, Fidelity, and Entanglement During Digitized Adiabatic Quantum Computing to Form a Greenberger–Horne–Zeilinger (GHZ) State
Source: Entropy (Basel). 2025 Aug 23;27(9):891. doi: 10.3390/e27090891 (PMC12468138; doi:10.3390/e27090891)
Supplement: Supplementary file 1 [file entropy-27-00891-s001.zip]

Archive with 1 entries (1 files):
- entropy-3769983-supplementary.pdf
